# Supplementary material for: CSEO – the Cigarette Smoke Exposure Ontology
Source: J Biomed Semantics. 2014 Jul 10;5:31. doi: 10.1186/2041-1480-5-31 (PMC4120729; doi:10.1186/2041-1480-5-31)
Supplement: Additional file 1 — MAGE-TAB SDRF file with CSEO classes. [file 2041-1480-5-31-S1.xlsx]

## Sheet: Example_MAGE-TAB-sdrf-CSEO
Source Name	Material Type	Term Source REF	Characteristics[ExternalSampleId]	Characteristics[Organism]	Term Source REF	Characteristics[StrainOrLine]	Term Source REF	Characteristics[OrganismType]	Term Source REF	Characteristics[Sex]	Term Source REF	Protocol REF	Sample Name	Characteristics[CigaretteProductCategory]	Term Source REF	Characteristics[CigaretteBrand]	Term Source REF	Characteristics[SmokingRegimen]	Term Source REF	Characteristics[TestSubstance]	Term Source REF	Characteristics[SmokeConcentration]	Unit[concentration unit]	Term Source REF	Characteristics[ExposureType]	Term Source REF	Characteristics[DailyExposureFrequency]	Unit[quantity unit]	Term Source REF	Characteristics[DailyExposureDuration]	Unit[time unit]	Term Source REF	Characteristics[ExposureDuration]	Unit[time unit]	Term Source REF	Protocol REF	Sample Name	Characteristics[TestSubstance]	Term Source REF	Characteristics[ExposureType]	Term Source REF	Characteristics[DailyExposureFrequency]	Unit[quantity unit]	Term Source REF	Characteristics[DailyExposureDuration]	Unit[time unit]	Term Source REF	Characteristics[ExposureDuration]	Unit[time unit]
920025	whole_organism	MO	920025	Mus musculus	CSEO	A/J Mouse	CSEO	Inbred Mouse Strains	CSEO	Female	CSEO	P-PMI-CDB-BIO-TREAT-P13938-lung-a	920025-treated	Conventional cigarette	CSEO	3R4F	CSEO	ISO 2000	CSEO	Diluted Mainstream Cigarette Smoke	CSEO	33.5	µg nicotine/l	CSEO	Whole body	CSEO	3	count	MO	1	hour	CSEO	3	month	CSEO	P-PMI-CDB-BIO-TREAT-P13938-lung-b	920025-cessation	Conditioned Fresh Air	CSEO	Whole body	CSEO	3	count	MO	1	hour	CSEO	3	month
920026	whole_organism	MO	920026	Mus musculus	CSEO	A/J Mouse	CSEO	Inbred Mouse Strains	CSEO	Female	CSEO	P-PMI-CDB-BIO-TREAT-P13938-lung-a	920026-treated	Conventional cigarette	CSEO	3R4F	CSEO	ISO 2000	CSEO	Diluted Mainstream Cigarette Smoke	CSEO	33.5	µg nicotine/l	CSEO	Whole body	CSEO	3	count	MO	1	hour	CSEO	3	month	CSEO	P-PMI-CDB-BIO-TREAT-P13938-lung-b	920026-cessation	Conditioned Fresh Air	CSEO	Whole body	CSEO	3	count	MO	1	hour	CSEO	3	month
920027	whole_organism	MO	920027	Mus musculus	CSEO	A/J Mouse	CSEO	Inbred Mouse Strains	CSEO	Female	CSEO	P-PMI-CDB-BIO-TREAT-P13938-lung-a	920027-treated	Conventional cigarette	CSEO	3R4F	CSEO	ISO 2000	CSEO	Diluted Mainstream Cigarette Smoke	CSEO	33.5	µg nicotine/l	CSEO	Whole body	CSEO	3	count	MO	1	hour	CSEO	3	month	CSEO	P-PMI-CDB-BIO-TREAT-P13938-lung-b	920027-cessation	Conditioned Fresh Air	CSEO	Whole body	CSEO	3	count	MO	1	hour	CSEO	3	month
920028	whole_organism	MO	920028	Mus musculus	CSEO	A/J Mouse	CSEO	Inbred Mouse Strains	CSEO	Female	CSEO	P-PMI-CDB-BIO-TREAT-P13938-lung-a	920028-treated	Conventional cigarette	CSEO	3R4F	CSEO	ISO 2000	CSEO	Diluted Mainstream Cigarette Smoke	CSEO	33.5	µg nicotine/l	CSEO	Whole body	CSEO	3	count	MO	1	hour	CSEO	3	month	CSEO	P-PMI-CDB-BIO-TREAT-P13938-lung-b	920028-cessation	Conditioned Fresh Air	CSEO	Whole body	CSEO	3	count	MO	1	hour	CSEO	3	month
920029	whole_organism	MO	920029	Mus musculus	CSEO	A/J Mouse	CSEO	Inbred Mouse Strains	CSEO	Female	CSEO	P-PMI-CDB-BIO-TREAT-P13938-lung-a	920029-treated	Conventional cigarette	CSEO	3R4F	CSEO	ISO 2000	CSEO	Diluted Mainstream Cigarette Smoke	CSEO	33.5	µg nicotine/l	CSEO	Whole body	CSEO	3	count	MO	1	hour	CSEO	3	month	CSEO	P-PMI-CDB-BIO-TREAT-P13938-lung-b	920029-cessation	Conditioned Fresh Air	CSEO	Whole body	CSEO	3	count	MO	1	hour	CSEO	3	month
920030	whole_organism	MO	920030	Mus musculus	CSEO	A/J Mouse	CSEO	Inbred Mouse Strains	CSEO	Female	CSEO	P-PMI-CDB-BIO-TREAT-P13938-lung-a	920030-treated	Conventional cigarette	CSEO	3R4F	CSEO	ISO 2000	CSEO	Diluted Mainstream Cigarette Smoke	CSEO	33.5	µg nicotine/l	CSEO	Whole body	CSEO	3	count	MO	1	hour	CSEO	3	month	CSEO	P-PMI-CDB-BIO-TREAT-P13938-lung-b	920030-cessation	Conditioned Fresh Air	CSEO	Whole body	CSEO	3	count	MO	1	hour	CSEO	3	month
920031	whole_organism	MO	920031	Mus musculus	CSEO	A/J Mouse	CSEO	Inbred Mouse Strains	CSEO	Female	CSEO	P-PMI-CDB-BIO-TREAT-P13938-lung-a	920031-treated	Conventional cigarette	CSEO	3R4F	CSEO	ISO 2000	CSEO	Diluted Mainstream Cigarette Smoke	CSEO	33.5	µg nicotine/l	CSEO	Whole body	CSEO	3	count	MO	1	hour	CSEO	3	month	CSEO	P-PMI-CDB-BIO-TREAT-P13938-lung-b	920031-cessation	Conditioned Fresh Air	CSEO	Whole body	CSEO	3	count	MO	1	hour	CSEO	3	month
920032	whole_organism	MO	920032	Mus musculus	CSEO	A/J Mouse	CSEO	Inbred Mouse Strains	CSEO	Female	CSEO	P-PMI-CDB-BIO-TREAT-P13938-lung-a	920032-treated	Conventional cigarette	CSEO	3R4F	CSEO	ISO 2000	CSEO	Diluted Mainstream Cigarette Smoke	CSEO	33.5	µg nicotine/l	CSEO	Whole body	CSEO	3	count	MO	1	hour	CSEO	3	month	CSEO	P-PMI-CDB-BIO-TREAT-P13938-lung-b	920032-cessation	Conditioned Fresh Air	CSEO	Whole body	CSEO	3	count	MO	1	hour	CSEO	3	month
920041	whole_organism	MO	920041	Mus musculus	CSEO	A/J Mouse	CSEO	Inbred Mouse Strains	CSEO	Female	CSEO	P-PMI-CDB-BIO-TREAT-P13938-lung-a	920041-treated							Conditioned Fresh Air	CSEO				Whole body	CSEO	3	count	MO	1	hour	CSEO	5	month	CSEO
920042	whole_organism	MO	920042	Mus musculus	CSEO	A/J Mouse	CSEO	Inbred Mouse Strains	CSEO	Female	CSEO	P-PMI-CDB-BIO-TREAT-P13938-lung-a	920042-treated							Conditioned Fresh Air	CSEO				Whole body	CSEO	3	count	MO	1	hour	CSEO	5	month	CSEO
920043	whole_organism	MO	920043	Mus musculus	CSEO	A/J Mouse	CSEO	Inbred Mouse Strains	CSEO	Female	CSEO	P-PMI-CDB-BIO-TREAT-P13938-lung-a	920043-treated							Conditioned Fresh Air	CSEO				Whole body	CSEO	3	count	MO	1	hour	CSEO	5	month	CSEO
920044	whole_organism	MO	920044	Mus musculus	CSEO	A/J Mouse	CSEO	Inbred Mouse Strains	CSEO	Female	CSEO	P-PMI-CDB-BIO-TREAT-P13938-lung-a	920044-treated							Conditioned Fresh Air	CSEO				Whole body	CSEO	3	count	MO	1	hour	CSEO	5	month	CSEO
920045	whole_organism	MO	920045	Mus musculus	CSEO	A/J Mouse	CSEO	Inbred Mouse Strains	CSEO	Female	CSEO	P-PMI-CDB-BIO-TREAT-P13938-lung-a	920045-treated							Conditioned Fresh Air	CSEO				Whole body	CSEO	3	count	MO	1	hour	CSEO	5	month	CSEO
920046	whole_organism	MO	920046	Mus musculus	CSEO	A/J Mouse	CSEO	Inbred Mouse Strains	CSEO	Female	CSEO	P-PMI-CDB-BIO-TREAT-P13938-lung-a	920046-treated							Conditioned Fresh Air	CSEO				Whole body	CSEO	3	count	MO	1	hour	CSEO	5	month	CSEO
920047	whole_organism	MO	920047	Mus musculus	CSEO	A/J Mouse	CSEO	Inbred Mouse Strains	CSEO	Female	CSEO	P-PMI-CDB-BIO-TREAT-P13938-lung-a	920047-treated							Conditioned Fresh Air	CSEO				Whole body	CSEO	3	count	MO	1	hour	CSEO	5	month	CSEO
920048	whole_organism	MO	920048	Mus musculus	CSEO	A/J Mouse	CSEO	Inbred Mouse Strains	CSEO	Female	CSEO	P-PMI-CDB-BIO-TREAT-P13938-lung-a	920048-treated							Conditioned Fresh Air	CSEO				Whole body	CSEO	3	count	MO	1	hour	CSEO	5	month	CSEO
920049	whole_organism	MO	920049	Mus musculus	CSEO	A/J Mouse	CSEO	Inbred Mouse Strains	CSEO	Female	CSEO	P-PMI-CDB-BIO-TREAT-P13938-lung-a	920049-treated							Conditioned Fresh Air	CSEO				Whole body	CSEO	3	count	MO	1	hour	CSEO	6	month	CSEO
920050	whole_organism	MO	920050	Mus musculus	CSEO	A/J Mouse	CSEO	Inbred Mouse Strains	CSEO	Female	CSEO	P-PMI-CDB-BIO-TREAT-P13938-lung-a	920050-treated							Conditioned Fresh Air	CSEO				Whole body	CSEO	3	count	MO	1	hour	CSEO	6	month	CSEO
920051	whole_organism	MO	920051	Mus musculus	CSEO	A/J Mouse	CSEO	Inbred Mouse Strains	CSEO	Female	CSEO	P-PMI-CDB-BIO-TREAT-P13938-lung-a	920051-treated							Conditioned Fresh Air	CSEO				Whole body	CSEO	3	count	MO	1	hour	CSEO	6	month	CSEO
920052	whole_organism	MO	920052	Mus musculus	CSEO	A/J Mouse	CSEO	Inbred Mouse Strains	CSEO	Female	CSEO	P-PMI-CDB-BIO-TREAT-P13938-lung-a	920052-treated							Conditioned Fresh Air	CSEO				Whole body	CSEO	3	count	MO	1	hour	CSEO	6	month	CSEO
920053	whole_organism	MO	920053	Mus musculus	CSEO	A/J Mouse	CSEO	Inbred Mouse Strains	CSEO	Female	CSEO	P-PMI-CDB-BIO-TREAT-P13938-lung-a	920053-treated							Conditioned Fresh Air	CSEO				Whole body	CSEO	3	count	MO	1	hour	CSEO	6	month	CSEO
920054	whole_organism	MO	920054	Mus musculus	CSEO	A/J Mouse	CSEO	Inbred Mouse Strains	CSEO	Female	CSEO	P-PMI-CDB-BIO-TREAT-P13938-lung-a	920054-treated							Conditioned Fresh Air	CSEO				Whole body	CSEO	3	count	MO	1	hour	CSEO	6	month	CSEO
920055	whole_organism	MO	920055	Mus musculus	CSEO	A/J Mouse	CSEO	Inbred Mouse Strains	CSEO	Female	CSEO	P-PMI-CDB-BIO-TREAT-P13938-lung-a	920055-treated							Conditioned Fresh Air	CSEO				Whole body	CSEO	3	count	MO	1	hour	CSEO	6	month	CSEO
920057	whole_organism	MO	920057	Mus musculus	CSEO	A/J Mouse	CSEO	Inbred Mouse Strains	CSEO	Female	CSEO	P-PMI-CDB-BIO-TREAT-P13938-lung-a	920057-treated							Conditioned Fresh Air	CSEO				Whole body	CSEO	3	count	MO	1	hour	CSEO	4	month	CSEO
920058	whole_organism	MO	920058	Mus musculus	CSEO	A/J Mouse	CSEO	Inbred Mouse Strains	CSEO	Female	CSEO	P-PMI-CDB-BIO-TREAT-P13938-lung-a	920058-treated							Conditioned Fresh Air	CSEO				Whole body	CSEO	3	count	MO	1	hour	CSEO	4	month	CSEO
920059	whole_organism	MO	920059	Mus musculus	CSEO	A/J Mouse	CSEO	Inbred Mouse Strains	CSEO	Female	CSEO	P-PMI-CDB-BIO-TREAT-P13938-lung-a	920059-treated							Conditioned Fresh Air	CSEO				Whole body	CSEO	3	count	MO	1	hour	CSEO	4	month	CSEO
920060	whole_organism	MO	920060	Mus musculus	CSEO	A/J Mouse	CSEO	Inbred Mouse Strains	CSEO	Female	CSEO	P-PMI-CDB-BIO-TREAT-P13938-lung-a	920060-treated							Conditioned Fresh Air	CSEO				Whole body	CSEO	3	count	MO	1	hour	CSEO	4	month	CSEO
920061	whole_organism	MO	920061	Mus musculus	CSEO	A/J Mouse	CSEO	Inbred Mouse Strains	CSEO	Female	CSEO	P-PMI-CDB-BIO-TREAT-P13938-lung-a	920061-treated							Conditioned Fresh Air	CSEO				Whole body	CSEO	3	count	MO	1	hour	CSEO	4	month	CSEO
920062	whole_organism	MO	920062	Mus musculus	CSEO	A/J Mouse	CSEO	Inbred Mouse Strains	CSEO	Female	CSEO	P-PMI-CDB-BIO-TREAT-P13938-lung-a	920062-treated							Conditioned Fresh Air	CSEO				Whole body	CSEO	3	count	MO	1	hour	CSEO	4	month	CSEO
920063	whole_organism	MO	920063	Mus musculus	CSEO	A/J Mouse	CSEO	Inbred Mouse Strains	CSEO	Female	CSEO	P-PMI-CDB-BIO-TREAT-P13938-lung-a	920063-treated							Conditioned Fresh Air	CSEO				Whole body	CSEO	3	count	MO	1	hour	CSEO	4	month	CSEO
920064	whole_organism	MO	920064	Mus musculus	CSEO	A/J Mouse	CSEO	Inbred Mouse Strains	CSEO	Female	CSEO	P-PMI-CDB-BIO-TREAT-P13938-lung-a	920064-treated							Conditioned Fresh Air	CSEO				Whole body	CSEO	3	count	MO	1	hour	CSEO	4	month	CSEO
920097	whole_organism	MO	920097	Mus musculus	CSEO	A/J Mouse	CSEO	Inbred Mouse Strains	CSEO	Female	CSEO	P-PMI-CDB-BIO-TREAT-P13938-lung-a	920097-treated	Conventional cigarette	CSEO	3R4F	CSEO	ISO 2000	CSEO	Diluted Mainstream Cigarette Smoke	CSEO	33.5	µg nicotine/l	CSEO	Whole body	CSEO	3	count	MO	1	hour	CSEO	3	month	CSEO	P-PMI-CDB-BIO-TREAT-P13938-lung-b	920097-cessation	Conditioned Fresh Air	CSEO	Whole body	CSEO	3	count	MO	1	hour	CSEO	1	month
920098	whole_organism	MO	920098	Mus musculus	CSEO	A/J Mouse	CSEO	Inbred Mouse Strains	CSEO	Female	CSEO	P-PMI-CDB-BIO-TREAT-P13938-lung-a	920098-treated	Conventional cigarette	CSEO	3R4F	CSEO	ISO 2000	CSEO	Diluted Mainstream Cigarette Smoke	CSEO	33.5	µg nicotine/l	CSEO	Whole body	CSEO	3	count	MO	1	hour	CSEO	3	month	CSEO	P-PMI-CDB-BIO-TREAT-P13938-lung-b	920098-cessation	Conditioned Fresh Air	CSEO	Whole body	CSEO	3	count	MO	1	hour	CSEO	1	month
920099	whole_organism	MO	920099	Mus musculus	CSEO	A/J Mouse	CSEO	Inbred Mouse Strains	CSEO	Female	CSEO	P-PMI-CDB-BIO-TREAT-P13938-lung-a	920099-treated	Conventional cigarette	CSEO	3R4F	CSEO	ISO 2000	CSEO	Diluted Mainstream Cigarette Smoke	CSEO	33.5	µg nicotine/l	CSEO	Whole body	CSEO	3	count	MO	1	hour	CSEO	3	month	CSEO	P-PMI-CDB-BIO-TREAT-P13938-lung-b	920099-cessation	Conditioned Fresh Air	CSEO	Whole body	CSEO	3	count	MO	1	hour	CSEO	1	month
920100	whole_organism	MO	920100	Mus musculus	CSEO	A/J Mouse	CSEO	Inbred Mouse Strains	CSEO	Female	CSEO	P-PMI-CDB-BIO-TREAT-P13938-lung-a	920100-treated	Conventional cigarette	CSEO	3R4F	CSEO	ISO 2000	CSEO	Diluted Mainstream Cigarette Smoke	CSEO	33.5	µg nicotine/l	CSEO	Whole body	CSEO	3	count	MO	1	hour	CSEO	3	month	CSEO	P-PMI-CDB-BIO-TREAT-P13938-lung-b	920100-cessation	Conditioned Fresh Air	CSEO	Whole body	CSEO	3	count	MO	1	hour	CSEO	1	month
920101	whole_organism	MO	920101	Mus musculus	CSEO	A/J Mouse	CSEO	Inbred Mouse Strains	CSEO	Female	CSEO	P-PMI-CDB-BIO-TREAT-P13938-lung-a	920101-treated	Conventional cigarette	CSEO	3R4F	CSEO	ISO 2000	CSEO	Diluted Mainstream Cigarette Smoke	CSEO	33.5	µg nicotine/l	CSEO	Whole body	CSEO	3	count	MO	1	hour	CSEO	3	month	CSEO	P-PMI-CDB-BIO-TREAT-P13938-lung-b	920101-cessation	Conditioned Fresh Air	CSEO	Whole body	CSEO	3	count	MO	1	hour	CSEO	1	month
920102	whole_organism	MO	920102	Mus musculus	CSEO	A/J Mouse	CSEO	Inbred Mouse Strains	CSEO	Female	CSEO	P-PMI-CDB-BIO-TREAT-P13938-lung-a	920102-treated	Conventional cigarette	CSEO	3R4F	CSEO	ISO 2000	CSEO	Diluted Mainstream Cigarette Smoke	CSEO	33.5	µg nicotine/l	CSEO	Whole body	CSEO	3	count	MO	1	hour	CSEO	3	month	CSEO	P-PMI-CDB-BIO-TREAT-P13938-lung-b	920102-cessation	Conditioned Fresh Air	CSEO	Whole body	CSEO	3	count	MO	1	hour	CSEO	1	month
920103	whole_organism	MO	920103	Mus musculus	CSEO	A/J Mouse	CSEO	Inbred Mouse Strains	CSEO	Female	CSEO	P-PMI-CDB-BIO-TREAT-P13938-lung-a	920103-treated	Conventional cigarette	CSEO	3R4F	CSEO	ISO 2000	CSEO	Diluted Mainstream Cigarette Smoke	CSEO	33.5	µg nicotine/l	CSEO	Whole body	CSEO	3	count	MO	1	hour	CSEO	3	month	CSEO	P-PMI-CDB-BIO-TREAT-P13938-lung-b	920103-cessation	Conditioned Fresh Air	CSEO	Whole body	CSEO	3	count	MO	1	hour	CSEO	1	month
920104	whole_organism	MO	920104	Mus musculus	CSEO	A/J Mouse	CSEO	Inbred Mouse Strains	CSEO	Female	CSEO	P-PMI-CDB-BIO-TREAT-P13938-lung-a	920104-treated	Conventional cigarette	CSEO	3R4F	CSEO	ISO 2000	CSEO	Diluted Mainstream Cigarette Smoke	CSEO	33.5	µg nicotine/l	CSEO	Whole body	CSEO	3	count	MO	1	hour	CSEO	3	month	CSEO	P-PMI-CDB-BIO-TREAT-P13938-lung-b	920104-cessation	Conditioned Fresh Air	CSEO	Whole body	CSEO	3	count	MO	1	hour	CSEO	1	month
920121	whole_organism	MO	920121	Mus musculus	CSEO	A/J Mouse	CSEO	Inbred Mouse Strains	CSEO	Female	CSEO	P-PMI-CDB-BIO-TREAT-P13938-lung-a	920121-treated	Conventional cigarette	CSEO	3R4F	CSEO	ISO 2000	CSEO	Diluted Mainstream Cigarette Smoke	CSEO	33.5	µg nicotine/l	CSEO	Whole body	CSEO	3	count	MO	1	hour	CSEO	6	month	CSEO
920122	whole_organism	MO	920122	Mus musculus	CSEO	A/J Mouse	CSEO	Inbred Mouse Strains	CSEO	Female	CSEO	P-PMI-CDB-BIO-TREAT-P13938-lung-a	920122-treated	Conventional cigarette	CSEO	3R4F	CSEO	ISO 2000	CSEO	Diluted Mainstream Cigarette Smoke	CSEO	33.5	µg nicotine/l	CSEO	Whole body	CSEO	3	count	MO	1	hour	CSEO	6	month	CSEO
920123	whole_organism	MO	920123	Mus musculus	CSEO	A/J Mouse	CSEO	Inbred Mouse Strains	CSEO	Female	CSEO	P-PMI-CDB-BIO-TREAT-P13938-lung-a	920123-treated	Conventional cigarette	CSEO	3R4F	CSEO	ISO 2000	CSEO	Diluted Mainstream Cigarette Smoke	CSEO	33.5	µg nicotine/l	CSEO	Whole body	CSEO	3	count	MO	1	hour	CSEO	6	month	CSEO
920124	whole_organism	MO	920124	Mus musculus	CSEO	A/J Mouse	CSEO	Inbred Mouse Strains	CSEO	Female	CSEO	P-PMI-CDB-BIO-TREAT-P13938-lung-a	920124-treated	Conventional cigarette	CSEO	3R4F	CSEO	ISO 2000	CSEO	Diluted Mainstream Cigarette Smoke	CSEO	33.5	µg nicotine/l	CSEO	Whole body	CSEO	3	count	MO	1	hour	CSEO	6	month	CSEO
920125	whole_organism	MO	920125	Mus musculus	CSEO	A/J Mouse	CSEO	Inbred Mouse Strains	CSEO	Female	CSEO	P-PMI-CDB-BIO-TREAT-P13938-lung-a	920125-treated	Conventional cigarette	CSEO	3R4F	CSEO	ISO 2000	CSEO	Diluted Mainstream Cigarette Smoke	CSEO	33.5	µg nicotine/l	CSEO	Whole body	CSEO	3	count	MO	1	hour	CSEO	6	month	CSEO
920126	whole_organism	MO	920126	Mus musculus	CSEO	A/J Mouse	CSEO	Inbred Mouse Strains	CSEO	Female	CSEO	P-PMI-CDB-BIO-TREAT-P13938-lung-a	920126-treated	Conventional cigarette	CSEO	3R4F	CSEO	ISO 2000	CSEO	Diluted Mainstream Cigarette Smoke	CSEO	33.5	µg nicotine/l	CSEO	Whole body	CSEO	3	count	MO	1	hour	CSEO	6	month	CSEO
920127	whole_organism	MO	920127	Mus musculus	CSEO	A/J Mouse	CSEO	Inbred Mouse Strains	CSEO	Female	CSEO	P-PMI-CDB-BIO-TREAT-P13938-lung-a	920127-treated	Conventional cigarette	CSEO	3R4F	CSEO	ISO 2000	CSEO	Diluted Mainstream Cigarette Smoke	CSEO	33.5	µg nicotine/l	CSEO	Whole body	CSEO	3	count	MO	1	hour	CSEO	6	month	CSEO
920128	whole_organism	MO	920128	Mus musculus	CSEO	A/J Mouse	CSEO	Inbred Mouse Strains	CSEO	Female	CSEO	P-PMI-CDB-BIO-TREAT-P13938-lung-a	920128-treated	Conventional cigarette	CSEO	3R4F	CSEO	ISO 2000	CSEO	Diluted Mainstream Cigarette Smoke	CSEO	33.5	µg nicotine/l	CSEO	Whole body	CSEO	3	count	MO	1	hour	CSEO	6	month	CSEO
920178	whole_organism	MO	920178	Mus musculus	CSEO	A/J Mouse	CSEO	Inbred Mouse Strains	CSEO	Female	CSEO	P-PMI-CDB-BIO-TREAT-P13938-lung-a	920178-treated	Conventional cigarette	CSEO	3R4F	CSEO	ISO 2000	CSEO	Diluted Mainstream Cigarette Smoke	CSEO	33.5	µg nicotine/l	CSEO	Whole body	CSEO	3	count	MO	1	hour	CSEO	5	month	CSEO
920179	whole_organism	MO	920179	Mus musculus	CSEO	A/J Mouse	CSEO	Inbred Mouse Strains	CSEO	Female	CSEO	P-PMI-CDB-BIO-TREAT-P13938-lung-a	920179-treated	Conventional cigarette	CSEO	3R4F	CSEO	ISO 2000	CSEO	Diluted Mainstream Cigarette Smoke	CSEO	33.5	µg nicotine/l	CSEO	Whole body	CSEO	3	count	MO	1	hour	CSEO	5	month	CSEO
920180	whole_organism	MO	920180	Mus musculus	CSEO	A/J Mouse	CSEO	Inbred Mouse Strains	CSEO	Female	CSEO	P-PMI-CDB-BIO-TREAT-P13938-lung-a	920180-treated	Conventional cigarette	CSEO	3R4F	CSEO	ISO 2000	CSEO	Diluted Mainstream Cigarette Smoke	CSEO	33.5	µg nicotine/l	CSEO	Whole body	CSEO	3	count	MO	1	hour	CSEO	5	month	CSEO
920181	whole_organism	MO	920181	Mus musculus	CSEO	A/J Mouse	CSEO	Inbred Mouse Strains	CSEO	Female	CSEO	P-PMI-CDB-BIO-TREAT-P13938-lung-a	920181-treated	Conventional cigarette	CSEO	3R4F	CSEO	ISO 2000	CSEO	Diluted Mainstream Cigarette Smoke	CSEO	33.5	µg nicotine/l	CSEO	Whole body	CSEO	3	count	MO	1	hour	CSEO	5	month	CSEO
920182	whole_organism	MO	920182	Mus musculus	CSEO	A/J Mouse	CSEO	Inbred Mouse Strains	CSEO	Female	CSEO	P-PMI-CDB-BIO-TREAT-P13938-lung-a	920182-treated	Conventional cigarette	CSEO	3R4F	CSEO	ISO 2000	CSEO	Diluted Mainstream Cigarette Smoke	CSEO	33.5	µg nicotine/l	CSEO	Whole body	CSEO	3	count	MO	1	hour	CSEO	5	month	CSEO
920183	whole_organism	MO	920183	Mus musculus	CSEO	A/J Mouse	CSEO	Inbred Mouse Strains	CSEO	Female	CSEO	P-PMI-CDB-BIO-TREAT-P13938-lung-a	920183-treated	Conventional cigarette	CSEO	3R4F	CSEO	ISO 2000	CSEO	Diluted Mainstream Cigarette Smoke	CSEO	33.5	µg nicotine/l	CSEO	Whole body	CSEO	3	count	MO	1	hour	CSEO	5	month	CSEO
920184	whole_organism	MO	920184	Mus musculus	CSEO	A/J Mouse	CSEO	Inbred Mouse Strains	CSEO	Female	CSEO	P-PMI-CDB-BIO-TREAT-P13938-lung-a	920184-treated	Conventional cigarette	CSEO	3R4F	CSEO	ISO 2000	CSEO	Diluted Mainstream Cigarette Smoke	CSEO	33.5	µg nicotine/l	CSEO	Whole body	CSEO	3	count	MO	1	hour	CSEO	5	month	CSEO
920201	whole_organism	MO	920201	Mus musculus	CSEO	A/J Mouse	CSEO	Inbred Mouse Strains	CSEO	Female	CSEO	P-PMI-CDB-BIO-TREAT-P13938-lung-a	920201-treated	Conventional cigarette	CSEO	3R4F	CSEO	ISO 2000	CSEO	Diluted Mainstream Cigarette Smoke	CSEO	33.5	µg nicotine/l	CSEO	Whole body	CSEO	3	count	MO	1	hour	CSEO	4	month	CSEO
920202	whole_organism	MO	920202	Mus musculus	CSEO	A/J Mouse	CSEO	Inbred Mouse Strains	CSEO	Female	CSEO	P-PMI-CDB-BIO-TREAT-P13938-lung-a	920202-treated	Conventional cigarette	CSEO	3R4F	CSEO	ISO 2000	CSEO	Diluted Mainstream Cigarette Smoke	CSEO	33.5	µg nicotine/l	CSEO	Whole body	CSEO	3	count	MO	1	hour	CSEO	4	month	CSEO
920203	whole_organism	MO	920203	Mus musculus	CSEO	A/J Mouse	CSEO	Inbred Mouse Strains	CSEO	Female	CSEO	P-PMI-CDB-BIO-TREAT-P13938-lung-a	920203-treated	Conventional cigarette	CSEO	3R4F	CSEO	ISO 2000	CSEO	Diluted Mainstream Cigarette Smoke	CSEO	33.5	µg nicotine/l	CSEO	Whole body	CSEO	3	count	MO	1	hour	CSEO	4	month	CSEO
920204	whole_organism	MO	920204	Mus musculus	CSEO	A/J Mouse	CSEO	Inbred Mouse Strains	CSEO	Female	CSEO	P-PMI-CDB-BIO-TREAT-P13938-lung-a	920204-treated	Conventional cigarette	CSEO	3R4F	CSEO	ISO 2000	CSEO	Diluted Mainstream Cigarette Smoke	CSEO	33.5	µg nicotine/l	CSEO	Whole body	CSEO	3	count	MO	1	hour	CSEO	4	month	CSEO
920205	whole_organism	MO	920205	Mus musculus	CSEO	A/J Mouse	CSEO	Inbred Mouse Strains	CSEO	Female	CSEO	P-PMI-CDB-BIO-TREAT-P13938-lung-a	920205-treated	Conventional cigarette	CSEO	3R4F	CSEO	ISO 2000	CSEO	Diluted Mainstream Cigarette Smoke	CSEO	33.5	µg nicotine/l	CSEO	Whole body	CSEO	3	count	MO	1	hour	CSEO	4	month	CSEO
920206	whole_organism	MO	920206	Mus musculus	CSEO	A/J Mouse	CSEO	Inbred Mouse Strains	CSEO	Female	CSEO	P-PMI-CDB-BIO-TREAT-P13938-lung-a	920206-treated	Conventional cigarette	CSEO	3R4F	CSEO	ISO 2000	CSEO	Diluted Mainstream Cigarette Smoke	CSEO	33.5	µg nicotine/l	CSEO	Whole body	CSEO	3	count	MO	1	hour	CSEO	4	month	CSEO
920207	whole_organism	MO	920207	Mus musculus	CSEO	A/J Mouse	CSEO	Inbred Mouse Strains	CSEO	Female	CSEO	P-PMI-CDB-BIO-TREAT-P13938-lung-a	920207-treated	Conventional cigarette	CSEO	3R4F	CSEO	ISO 2000	CSEO	Diluted Mainstream Cigarette Smoke	CSEO	33.5	µg nicotine/l	CSEO	Whole body	CSEO	3	count	MO	1	hour	CSEO	4	month	CSEO
920208	whole_organism	MO	920208	Mus musculus	CSEO	A/J Mouse	CSEO	Inbred Mouse Strains	CSEO	Female	CSEO	P-PMI-CDB-BIO-TREAT-P13938-lung-a	920208-treated	Conventional cigarette	CSEO	3R4F	CSEO	ISO 2000	CSEO	Diluted Mainstream Cigarette Smoke	CSEO	33.5	µg nicotine/l	CSEO	Whole body	CSEO	3	count	MO	1	hour	CSEO	4	month	CSEO
920209	whole_organism	MO	920209	Mus musculus	CSEO	A/J Mouse	CSEO	Inbred Mouse Strains	CSEO	Female	CSEO	P-PMI-CDB-BIO-TREAT-P13938-lung-a	920209-treated	Conventional cigarette	CSEO	3R4F	CSEO	ISO 2000	CSEO	Diluted Mainstream Cigarette Smoke	CSEO	33.5	µg nicotine/l	CSEO	Whole body	CSEO	3	count	MO	1	hour	CSEO	3	month	CSEO	P-PMI-CDB-BIO-TREAT-P13938-lung-b	920209-cessation	Conditioned Fresh Air	CSEO	Whole body	CSEO	3	count	MO	1	hour	CSEO	2	month
920233	whole_organism	MO	920233	Mus musculus	CSEO	A/J Mouse	CSEO	Inbred Mouse Strains	CSEO	Female	CSEO	P-PMI-CDB-BIO-TREAT-P13938-lung-a	920233-treated	Conventional cigarette	CSEO	3R4F	CSEO	ISO 2000	CSEO	Diluted Mainstream Cigarette Smoke	CSEO	33.5	µg nicotine/l	CSEO	Whole body	CSEO	3	count	MO	1	hour	CSEO	3	month	CSEO	P-PMI-CDB-BIO-TREAT-P13938-lung-b	920233-cessation	Conditioned Fresh Air	CSEO	Whole body	CSEO	3	count	MO	1	hour	CSEO	2	month
920235	whole_organism	MO	920235	Mus musculus	CSEO	A/J Mouse	CSEO	Inbred Mouse Strains	CSEO	Female	CSEO	P-PMI-CDB-BIO-TREAT-P13938-lung-a	920235-treated	Conventional cigarette	CSEO	3R4F	CSEO	ISO 2000	CSEO	Diluted Mainstream Cigarette Smoke	CSEO	33.5	µg nicotine/l	CSEO	Whole body	CSEO	3	count	MO	1	hour	CSEO	3	month	CSEO	P-PMI-CDB-BIO-TREAT-P13938-lung-b	920235-cessation	Conditioned Fresh Air	CSEO	Whole body	CSEO	3	count	MO	1	hour	CSEO	2	month
920236	whole_organism	MO	920236	Mus musculus	CSEO	A/J Mouse	CSEO	Inbred Mouse Strains	CSEO	Female	CSEO	P-PMI-CDB-BIO-TREAT-P13938-lung-a	920236-treated	Conventional cigarette	CSEO	3R4F	CSEO	ISO 2000	CSEO	Diluted Mainstream Cigarette Smoke	CSEO	33.5	µg nicotine/l	CSEO	Whole body	CSEO	3	count	MO	1	hour	CSEO	3	month	CSEO	P-PMI-CDB-BIO-TREAT-P13938-lung-b	920236-cessation	Conditioned Fresh Air	CSEO	Whole body	CSEO	3	count	MO	1	hour	CSEO	2	month
920237	whole_organism	MO	920237	Mus musculus	CSEO	A/J Mouse	CSEO	Inbred Mouse Strains	CSEO	Female	CSEO	P-PMI-CDB-BIO-TREAT-P13938-lung-a	920237-treated	Conventional cigarette	CSEO	3R4F	CSEO	ISO 2000	CSEO	Diluted Mainstream Cigarette Smoke	CSEO	33.5	µg nicotine/l	CSEO	Whole body	CSEO	3	count	MO	1	hour	CSEO	3	month	CSEO	P-PMI-CDB-BIO-TREAT-P13938-lung-b	920237-cessation	Conditioned Fresh Air	CSEO	Whole body	CSEO	3	count	MO	1	hour	CSEO	2	month
920238	whole_organism	MO	920238	Mus musculus	CSEO	A/J Mouse	CSEO	Inbred Mouse Strains	CSEO	Female	CSEO	P-PMI-CDB-BIO-TREAT-P13938-lung-a	920238-treated	Conventional cigarette	CSEO	3R4F	CSEO	ISO 2000	CSEO	Diluted Mainstream Cigarette Smoke	CSEO	33.5	µg nicotine/l	CSEO	Whole body	CSEO	3	count	MO	1	hour	CSEO	3	month	CSEO	P-PMI-CDB-BIO-TREAT-P13938-lung-b	920238-cessation	Conditioned Fresh Air	CSEO	Whole body	CSEO	3	count	MO	1	hour	CSEO	2	month
920239	whole_organism	MO	920239	Mus musculus	CSEO	A/J Mouse	CSEO	Inbred Mouse Strains	CSEO	Female	CSEO	P-PMI-CDB-BIO-TREAT-P13938-lung-a	920239-treated	Conventional cigarette	CSEO	3R4F	CSEO	ISO 2000	CSEO	Diluted Mainstream Cigarette Smoke	CSEO	33.5	µg nicotine/l	CSEO	Whole body	CSEO	3	count	MO	1	hour	CSEO	3	month	CSEO	P-PMI-CDB-BIO-TREAT-P13938-lung-b	920239-cessation	Conditioned Fresh Air	CSEO	Whole body	CSEO	3	count	MO	1	hour	CSEO	2	month
920266	whole_organism	MO	920266	Mus musculus	CSEO	A/J Mouse	CSEO	Inbred Mouse Strains	CSEO	Female	CSEO	P-PMI-CDB-BIO-TREAT-P13938-lung-a	920266-treated	Conventional cigarette	CSEO	3R4F	CSEO	ISO 2000	CSEO	Diluted Mainstream Cigarette Smoke	CSEO	33.5	µg nicotine/l	CSEO	Whole body	CSEO	3	count	MO	1	hour	CSEO	3	month	CSEO
920268	whole_organism	MO	920268	Mus musculus	CSEO	A/J Mouse	CSEO	Inbred Mouse Strains	CSEO	Female	CSEO	P-PMI-CDB-BIO-TREAT-P13938-lung-a	920268-treated							Conditioned Fresh Air	CSEO				Whole body	CSEO	3	count	MO	1	hour	CSEO	2	month	CSEO
920269	whole_organism	MO	920269	Mus musculus	CSEO	A/J Mouse	CSEO	Inbred Mouse Strains	CSEO	Female	CSEO	P-PMI-CDB-BIO-TREAT-P13938-lung-a	920269-treated	Conventional cigarette	CSEO	3R4F	CSEO	ISO 2000	CSEO	Diluted Mainstream Cigarette Smoke	CSEO	33.5	µg nicotine/l	CSEO	Whole body	CSEO	3	count	MO	1	hour	CSEO	2	month	CSEO
920270	whole_organism	MO	920270	Mus musculus	CSEO	A/J Mouse	CSEO	Inbred Mouse Strains	CSEO	Female	CSEO	P-PMI-CDB-BIO-TREAT-P13938-lung-a	920270-treated	Conventional cigarette	CSEO	3R4F	CSEO	ISO 2000	CSEO	Diluted Mainstream Cigarette Smoke	CSEO	33.5	µg nicotine/l	CSEO	Whole body	CSEO	3	count	MO	1	hour	CSEO	1	month	CSEO
920272	whole_organism	MO	920272	Mus musculus	CSEO	A/J Mouse	CSEO	Inbred Mouse Strains	CSEO	Female	CSEO	P-PMI-CDB-BIO-TREAT-P13938-lung-a	920272-treated	Conventional cigarette	CSEO	3R4F	CSEO	ISO 2000	CSEO	Diluted Mainstream Cigarette Smoke	CSEO	33.5	µg nicotine/l	CSEO	Whole body	CSEO	3	count	MO	1	hour	CSEO	1	month	CSEO
920274	whole_organism	MO	920274	Mus musculus	CSEO	A/J Mouse	CSEO	Inbred Mouse Strains	CSEO	Female	CSEO	P-PMI-CDB-BIO-TREAT-P13938-lung-a	920274-treated	Conventional cigarette	CSEO	3R4F	CSEO	ISO 2000	CSEO	Diluted Mainstream Cigarette Smoke	CSEO	33.5	µg nicotine/l	CSEO	Whole body	CSEO	3	count	MO	1	hour	CSEO	3	month	CSEO
920276	whole_organism	MO	920276	Mus musculus	CSEO	A/J Mouse	CSEO	Inbred Mouse Strains	CSEO	Female	CSEO	P-PMI-CDB-BIO-TREAT-P13938-lung-a	920276-treated							Conditioned Fresh Air	CSEO				Whole body	CSEO	3	count	MO	1	hour	CSEO	3	month	CSEO
920277	whole_organism	MO	920277	Mus musculus	CSEO	A/J Mouse	CSEO	Inbred Mouse Strains	CSEO	Female	CSEO	P-PMI-CDB-BIO-TREAT-P13938-lung-a	920277-treated	Conventional cigarette	CSEO	3R4F	CSEO	ISO 2000	CSEO	Diluted Mainstream Cigarette Smoke	CSEO	33.5	µg nicotine/l	CSEO	Whole body	CSEO	3	count	MO	1	hour	CSEO	3	month	CSEO
920278	whole_organism	MO	920278	Mus musculus	CSEO	A/J Mouse	CSEO	Inbred Mouse Strains	CSEO	Female	CSEO	P-PMI-CDB-BIO-TREAT-P13938-lung-a	920278-treated							Conditioned Fresh Air	CSEO				Whole body	CSEO	3	count	MO	1	hour	CSEO	1	month	CSEO
920279	whole_organism	MO	920279	Mus musculus	CSEO	A/J Mouse	CSEO	Inbred Mouse Strains	CSEO	Female	CSEO	P-PMI-CDB-BIO-TREAT-P13938-lung-a	920279-treated							Conditioned Fresh Air	CSEO				Whole body	CSEO	3	count	MO	1	hour	CSEO	1	month	CSEO
920280	whole_organism	MO	920280	Mus musculus	CSEO	A/J Mouse	CSEO	Inbred Mouse Strains	CSEO	Female	CSEO	P-PMI-CDB-BIO-TREAT-P13938-lung-a	920280-treated							Conditioned Fresh Air	CSEO				Whole body	CSEO	3	count	MO	1	hour	CSEO	3	month	CSEO
920283	whole_organism	MO	920283	Mus musculus	CSEO	A/J Mouse	CSEO	Inbred Mouse Strains	CSEO	Female	CSEO	P-PMI-CDB-BIO-TREAT-P13938-lung-a	920283-treated							Conditioned Fresh Air	CSEO				Whole body	CSEO	3	count	MO	1	hour	CSEO	2	month	CSEO
920284	whole_organism	MO	920284	Mus musculus	CSEO	A/J Mouse	CSEO	Inbred Mouse Strains	CSEO	Female	CSEO	P-PMI-CDB-BIO-TREAT-P13938-lung-a	920284-treated	Conventional cigarette	CSEO	3R4F	CSEO	ISO 2000	CSEO	Diluted Mainstream Cigarette Smoke	CSEO	33.5	µg nicotine/l	CSEO	Whole body	CSEO	3	count	MO	1	hour	CSEO	2	month	CSEO
920286	whole_organism	MO	920286	Mus musculus	CSEO	A/J Mouse	CSEO	Inbred Mouse Strains	CSEO	Female	CSEO	P-PMI-CDB-BIO-TREAT-P13938-lung-a	920286-treated							Conditioned Fresh Air	CSEO				Whole body	CSEO	3	count	MO	1	hour	CSEO	1	month	CSEO
920287	whole_organism	MO	920287	Mus musculus	CSEO	A/J Mouse	CSEO	Inbred Mouse Strains	CSEO	Female	CSEO	P-PMI-CDB-BIO-TREAT-P13938-lung-a	920287-treated	Conventional cigarette	CSEO	3R4F	CSEO	ISO 2000	CSEO	Diluted Mainstream Cigarette Smoke	CSEO	33.5	µg nicotine/l	CSEO	Whole body	CSEO	3	count	MO	1	hour	CSEO	1	month	CSEO
920289	whole_organism	MO	920289	Mus musculus	CSEO	A/J Mouse	CSEO	Inbred Mouse Strains	CSEO	Female	CSEO	P-PMI-CDB-BIO-TREAT-P13938-lung-a	920289-treated	Conventional cigarette	CSEO	3R4F	CSEO	ISO 2000	CSEO	Diluted Mainstream Cigarette Smoke	CSEO	33.5	µg nicotine/l	CSEO	Whole body	CSEO	3	count	MO	1	hour	CSEO	3	month	CSEO
920290	whole_organism	MO	920290	Mus musculus	CSEO	A/J Mouse	CSEO	Inbred Mouse Strains	CSEO	Female	CSEO	P-PMI-CDB-BIO-TREAT-P13938-lung-a	920290-treated	Conventional cigarette	CSEO	3R4F	CSEO	ISO 2000	CSEO	Diluted Mainstream Cigarette Smoke	CSEO	33.5	µg nicotine/l	CSEO	Whole body	CSEO	3	count	MO	1	hour	CSEO	2	month	CSEO
920291	whole_organism	MO	920291	Mus musculus	CSEO	A/J Mouse	CSEO	Inbred Mouse Strains	CSEO	Female	CSEO	P-PMI-CDB-BIO-TREAT-P13938-lung-a	920291-treated	Conventional cigarette	CSEO	3R4F	CSEO	ISO 2000	CSEO	Diluted Mainstream Cigarette Smoke	CSEO	33.5	µg nicotine/l	CSEO	Whole body	CSEO	3	count	MO	1	hour	CSEO	1	month	CSEO
920292	whole_organism	MO	920292	Mus musculus	CSEO	A/J Mouse	CSEO	Inbred Mouse Strains	CSEO	Female	CSEO	P-PMI-CDB-BIO-TREAT-P13938-lung-a	920292-treated	Conventional cigarette	CSEO	3R4F	CSEO	ISO 2000	CSEO	Diluted Mainstream Cigarette Smoke	CSEO	33.5	µg nicotine/l	CSEO	Whole body	CSEO	3	count	MO	1	hour	CSEO	3	month	CSEO
920296	whole_organism	MO	920296	Mus musculus	CSEO	A/J Mouse	CSEO	Inbred Mouse Strains	CSEO	Female	CSEO	P-PMI-CDB-BIO-TREAT-P13938-lung-a	920296-treated							Conditioned Fresh Air	CSEO				Whole body	CSEO	3	count	MO	1	hour	CSEO	2	month	CSEO
920297	whole_organism	MO	920297	Mus musculus	CSEO	A/J Mouse	CSEO	Inbred Mouse Strains	CSEO	Female	CSEO	P-PMI-CDB-BIO-TREAT-P13938-lung-a	920297-treated	Conventional cigarette	CSEO	3R4F	CSEO	ISO 2000	CSEO	Diluted Mainstream Cigarette Smoke	CSEO	33.5	µg nicotine/l	CSEO	Whole body	CSEO	3	count	MO	1	hour	CSEO	2	month	CSEO
920304	whole_organism	MO	920304	Mus musculus	CSEO	A/J Mouse	CSEO	Inbred Mouse Strains	CSEO	Female	CSEO	P-PMI-CDB-BIO-TREAT-P13938-lung-a	920304-treated							Conditioned Fresh Air	CSEO				Whole body	CSEO	3	count	MO	1	hour	CSEO	1	month	CSEO
920307	whole_organism	MO	920307	Mus musculus	CSEO	A/J Mouse	CSEO	Inbred Mouse Strains	CSEO	Female	CSEO	P-PMI-CDB-BIO-TREAT-P13938-lung-a	920307-treated	Conventional cigarette	CSEO	3R4F	CSEO	ISO 2000	CSEO	Diluted Mainstream Cigarette Smoke	CSEO	33.5	µg nicotine/l	CSEO	Whole body	CSEO	3	count	MO	1	hour	CSEO	3	month	CSEO
920308	whole_organism	MO	920308	Mus musculus	CSEO	A/J Mouse	CSEO	Inbred Mouse Strains	CSEO	Female	CSEO	P-PMI-CDB-BIO-TREAT-P13938-lung-a	920308-treated	Conventional cigarette	CSEO	3R4F	CSEO	ISO 2000	CSEO	Diluted Mainstream Cigarette Smoke	CSEO	33.5	µg nicotine/l	CSEO	Whole body	CSEO	3	count	MO	1	hour	CSEO	3	month	CSEO
920309	whole_organism	MO	920309	Mus musculus	CSEO	A/J Mouse	CSEO	Inbred Mouse Strains	CSEO	Female	CSEO	P-PMI-CDB-BIO-TREAT-P13938-lung-a	920309-treated	Conventional cigarette	CSEO	3R4F	CSEO	ISO 2000	CSEO	Diluted Mainstream Cigarette Smoke	CSEO	33.5	µg nicotine/l	CSEO	Whole body	CSEO	3	count	MO	1	hour	CSEO	2	month	CSEO
920311	whole_organism	MO	920311	Mus musculus	CSEO	A/J Mouse	CSEO	Inbred Mouse Strains	CSEO	Female	CSEO	P-PMI-CDB-BIO-TREAT-P13938-lung-a	920311-treated	Conventional cigarette	CSEO	3R4F	CSEO	ISO 2000	CSEO	Diluted Mainstream Cigarette Smoke	CSEO	33.5	µg nicotine/l	CSEO	Whole body	CSEO	3	count	MO	1	hour	CSEO	1	month	CSEO
920315	whole_organism	MO	920315	Mus musculus	CSEO	A/J Mouse	CSEO	Inbred Mouse Strains	CSEO	Female	CSEO	P-PMI-CDB-BIO-TREAT-P13938-lung-a	920315-treated							Conditioned Fresh Air	CSEO				Whole body	CSEO	3	count	MO	1	hour	CSEO	3	month	CSEO
920317	whole_organism	MO	920317	Mus musculus	CSEO	A/J Mouse	CSEO	Inbred Mouse Strains	CSEO	Female	CSEO	P-PMI-CDB-BIO-TREAT-P13938-lung-a	920317-treated	Conventional cigarette	CSEO	3R4F	CSEO	ISO 2000	CSEO	Diluted Mainstream Cigarette Smoke	CSEO	33.5	µg nicotine/l	CSEO	Whole body	CSEO	3	count	MO	1	hour	CSEO	1	month	CSEO
920319	whole_organism	MO	920319	Mus musculus	CSEO	A/J Mouse	CSEO	Inbred Mouse Strains	CSEO	Female	CSEO	P-PMI-CDB-BIO-TREAT-P13938-lung-a	920319-treated							Conditioned Fresh Air	CSEO				Whole body	CSEO	3	count	MO	1	hour	CSEO	1	month	CSEO
920322	whole_organism	MO	920322	Mus musculus	CSEO	A/J Mouse	CSEO	Inbred Mouse Strains	CSEO	Female	CSEO	P-PMI-CDB-BIO-TREAT-P13938-lung-a	920322-treated							Conditioned Fresh Air	CSEO				Whole body	CSEO	3	count	MO	1	hour	CSEO	1	month	CSEO
920323	whole_organism	MO	920323	Mus musculus	CSEO	A/J Mouse	CSEO	Inbred Mouse Strains	CSEO	Female	CSEO	P-PMI-CDB-BIO-TREAT-P13938-lung-a	920323-treated	Conventional cigarette	CSEO	3R4F	CSEO	ISO 2000	CSEO	Diluted Mainstream Cigarette Smoke	CSEO	33.5	µg nicotine/l	CSEO	Whole body	CSEO	3	count	MO	1	hour	CSEO	2	month	CSEO
920324	whole_organism	MO	920324	Mus musculus	CSEO	A/J Mouse	CSEO	Inbred Mouse Strains	CSEO	Female	CSEO	P-PMI-CDB-BIO-TREAT-P13938-lung-a	920324-treated							Conditioned Fresh Air	CSEO				Whole body	CSEO	3	count	MO	1	hour	CSEO	3	month	CSEO
920326	whole_organism	MO	920326	Mus musculus	CSEO	A/J Mouse	CSEO	Inbred Mouse Strains	CSEO	Female	CSEO	P-PMI-CDB-BIO-TREAT-P13938-lung-a	920326-treated							Conditioned Fresh Air	CSEO				Whole body	CSEO	3	count	MO	1	hour	CSEO	3	month	CSEO
920327	whole_organism	MO	920327	Mus musculus	CSEO	A/J Mouse	CSEO	Inbred Mouse Strains	CSEO	Female	CSEO	P-PMI-CDB-BIO-TREAT-P13938-lung-a	920327-treated							Conditioned Fresh Air	CSEO				Whole body	CSEO	3	count	MO	1	hour	CSEO	3	month	CSEO
920328	whole_organism	MO	920328	Mus musculus	CSEO	A/J Mouse	CSEO	Inbred Mouse Strains	CSEO	Female	CSEO	P-PMI-CDB-BIO-TREAT-P13938-lung-a	920328-treated	Conventional cigarette	CSEO	3R4F	CSEO	ISO 2000	CSEO	Diluted Mainstream Cigarette Smoke	CSEO	33.5	µg nicotine/l	CSEO	Whole body	CSEO	3	count	MO	1	hour	CSEO	1	month	CSEO
920329	whole_organism	MO	920329	Mus musculus	CSEO	A/J Mouse	CSEO	Inbred Mouse Strains	CSEO	Female	CSEO	P-PMI-CDB-BIO-TREAT-P13938-lung-a	920329-treated							Conditioned Fresh Air	CSEO				Whole body	CSEO	3	count	MO	1	hour	CSEO	3	month	CSEO
920331	whole_organism	MO	920331	Mus musculus	CSEO	A/J Mouse	CSEO	Inbred Mouse Strains	CSEO	Female	CSEO	P-PMI-CDB-BIO-TREAT-P13938-lung-a	920331-treated							Conditioned Fresh Air	CSEO				Whole body	CSEO	3	count	MO	1	hour	CSEO	2	month	CSEO
920332	whole_organism	MO	920332	Mus musculus	CSEO	A/J Mouse	CSEO	Inbred Mouse Strains	CSEO	Female	CSEO	P-PMI-CDB-BIO-TREAT-P13938-lung-a	920332-treated							Conditioned Fresh Air	CSEO				Whole body	CSEO	3	count	MO	1	hour	CSEO	2	month	CSEO
920335	whole_organism	MO	920335	Mus musculus	CSEO	A/J Mouse	CSEO	Inbred Mouse Strains	CSEO	Female	CSEO	P-PMI-CDB-BIO-TREAT-P13938-lung-a	920335-treated							Conditioned Fresh Air	CSEO				Whole body	CSEO	3	count	MO	1	hour	CSEO	2	month	CSEO
920336	whole_organism	MO	920336	Mus musculus	CSEO	A/J Mouse	CSEO	Inbred Mouse Strains	CSEO	Female	CSEO	P-PMI-CDB-BIO-TREAT-P13938-lung-a	920336-treated							Conditioned Fresh Air	CSEO				Whole body	CSEO	3	count	MO	1	hour	CSEO	2	month	CSEO
920337	whole_organism	MO	920337	Mus musculus	CSEO	A/J Mouse	CSEO	Inbred Mouse Strains	CSEO	Female	CSEO	P-PMI-CDB-BIO-TREAT-P13938-lung-a	920337-treated							Conditioned Fresh Air	CSEO				Whole body	CSEO	3	count	MO	1	hour	CSEO	1	month	CSEO
920338	whole_organism	MO	920338	Mus musculus	CSEO	A/J Mouse	CSEO	Inbred Mouse Strains	CSEO	Female	CSEO	P-PMI-CDB-BIO-TREAT-P13938-lung-a	920338-treated							Conditioned Fresh Air	CSEO				Whole body	CSEO	3	count	MO	1	hour	CSEO	1	month	CSEO
920339	whole_organism	MO	920339	Mus musculus	CSEO	A/J Mouse	CSEO	Inbred Mouse Strains	CSEO	Female	CSEO	P-PMI-CDB-BIO-TREAT-P13938-lung-a	920339-treated	Conventional cigarette	CSEO	3R4F	CSEO	ISO 2000	CSEO	Diluted Mainstream Cigarette Smoke	CSEO	33.5	µg nicotine/l	CSEO	Whole body	CSEO	3	count	MO	1	hour	CSEO	1	month	CSEO
920341	whole_organism	MO	920341	Mus musculus	CSEO	A/J Mouse	CSEO	Inbred Mouse Strains	CSEO	Female	CSEO	P-PMI-CDB-BIO-TREAT-P13938-lung-a	920341-treated							Conditioned Fresh Air	CSEO				Whole body	CSEO	3	count	MO	1	hour	CSEO	3	month	CSEO
920342	whole_organism	MO	920342	Mus musculus	CSEO	A/J Mouse	CSEO	Inbred Mouse Strains	CSEO	Female	CSEO	P-PMI-CDB-BIO-TREAT-P13938-lung-a	920342-treated	Conventional cigarette	CSEO	3R4F	CSEO	ISO 2000	CSEO	Diluted Mainstream Cigarette Smoke	CSEO	33.5	µg nicotine/l	CSEO	Whole body	CSEO	3	count	MO	1	hour	CSEO	2	month	CSEO
920344	whole_organism	MO	920344	Mus musculus	CSEO	A/J Mouse	CSEO	Inbred Mouse Strains	CSEO	Female	CSEO	P-PMI-CDB-BIO-TREAT-P13938-lung-a	920344-treated	Conventional cigarette	CSEO	3R4F	CSEO	ISO 2000	CSEO	Diluted Mainstream Cigarette Smoke	CSEO	33.5	µg nicotine/l	CSEO	Whole body	CSEO	3	count	MO	1	hour	CSEO	2	month	CSEO
[truncated: 42 more columns]
